# Supplementary material for: VEGF-Related Germinal Polymorphisms May Identify a Subgroup of Breast Cancer Patients with Favorable Outcome under Bevacizumab-Based Therapy—A Message from COMET, a French Unicancer Multicentric Study
Source: Pharmaceuticals (Basel). 2020 Nov 23;13(11):414. doi: 10.3390/ph13110414 (PMC7700430; doi:10.3390/ph13110414)
Supplement: Supplementary file 1 [file pharmaceuticals-13-00414-s001.zip]

Archive with 10 entries (9 files):
- Supplementary Files Manuscript Milano COMET Second Proof/
- Supplementary Files Manuscript Milano COMET Second Proof/Figure S1.pdf
- Supplementary Files Manuscript Milano COMET Second Proof/Figure S2.pdf
- Supplementary Files Manuscript Milano COMET Second Proof/Figure S3.pdf
- Supplementary Files Manuscript Milano COMET Second Proof/Figure S4.pdf
- Supplementary Files Manuscript Milano COMET Second Proof/Table S1.docx
- Supplementary Files Manuscript Milano COMET Second Proof/Table S2.docx
- Supplementary Files Manuscript Milano COMET Second Proof/Table S3.docx
- Supplementary Files Manuscript Milano COMET Second Proof/Table S4.docx
- Supplementary Files Manuscript Milano COMET Second Proof/Table S5.docx
